# Supplementary material for: Identification of Hypoxia‐ALCAM high Macrophage‐ Exhausted T Cell Axis in Tumor Microenvironment Remodeling for Immunotherapy Resistance
Source: Adv Sci (Weinh). 2024 Jul 2;11(33):2309885. doi: 10.1002/advs.202309885 (PMC11434037; doi:10.1002/advs.202309885)
Supplement: Supplementary file 2 — Supporting Information [file ADVS-11-2309885-s001.xlsx]

## Sheet: Supplementary Table 1
Supplementary Table 1. Samples included in sptatial architecture analysis
Cancer type	Annotation	Previous sample	Sequencing platform	Spots (N)	Data avilability
Prostate caner	Benign-1	H1_1	"1k" array	617	https://data.mendeley.com/datasets/svw96g68dv/1
Prostate caner	Benign-2	H2_2	"1k" array	649
Prostate caner	Benign-3	H2_3	"1k" array	517
Prostate caner	Benign-4	H2_4	"1k" array	758
Prostate caner	Benign-5	H1_3	"1k" array	608
Prostate caner	GG1	H1_2	"1k" array	687
Prostate caner	GG2-1	H1_4	"1k" array	747
Prostate caner	GG2-2	H2_1	"1k" array	733
Prostate caner	GG4 Cribriform-1	H2_5	"1k" array	688
Prostate caner	GG4 Cribriform-2	H1_5	"1k" array	894
Colorectal cancer	Patient1		10X Visium	4457	https://ngdc.cncb.ac.cn/gsa-human/browse/HRA000979
Colorectal cancer	Patient2		10X Visium	4248
Breast cancer	Patient1		10X Visium	3798	https://www.10xgenomics.com/resources/datasets/human-breast-cancer-block-a-section-1-1-standard-1-1-0
Breast cancer	Patient2		10X Visium	4727	https://www.10xgenomics.com/resources/datasets/invasive-ductal-carcinoma-stained-with-fluorescent-cd-3-antibody-1-standard-1-2-0
Ovarian cancer			10X Visium	3493	https://www.10xgenomics.com/resources/datasets/human-ovarian-cancer-whole-transcriptome-analysis-stains-dapi-anti-pan-ck-anti-cd-45-1-standard-1-2-0
Clear cell renal cell carcinom			10X Visium	2007	https://www.ncbi.nlm.nih.gov/geo/query/acc.cgi?acc=GSE175540
Squamous cell carcinoma			10X Visium	3650	https://www.ncbi.nlm.nih.gov/geo/query/acc.cgi?acc=GSE144240

## Sheet: Supplementary Table 2
Supplementary Table 2. The sample information of Bulk RNA-seq datasets
Accession	Cancer Types	Samples (N)	Morphological stages
GSE33479	Lung squamous	122	normal normofluorescent (13) normal hypofluorescent (14) hyperplasia (15) metaplasia (15) mild dysplasia (13) moderate dysplasia (13) severe dysplasia (12) carcinoma in situ (13) squamous cell carcinoma (14)
GSE6099	Prostate cancer	104	benign prostatic hyperplasia (12) prostatic intraepithelial neoplasia (13) prostate carcinoma (32) metastatic prostate cancer (20)
TCGA	Adrenocortical carcinoma	79
	Bladder Urothelial Carcinoma	408
	Breast invasive carcinoma	1097
	Cervical squamous cell carcinoma and endocervical adenocarcinoma	305
	Cholangiocarcinoma	36
	Colon adenocarcinoma	286
	Lymphoid Neoplasm Diffuse Large B-cell Lymphoma	48
	Esophageal carcinoma	184
	Glioblastoma multiforme	156
	Head and Neck squamous cell carcinoma	520
	Kidney Chromophobe	66
	Kidney renal clear cell carcinoma	533
	Kidney renal papillary cell carcinoma	290
	Brain Lower Grade Glioma	516
	Liver hepatocellular carcinoma	371
	Lung adenocarcinoma	515
	Lung squamous cell carcinoma	503
	Mesothelioma	87
	Ovarian serous cystadenocarcinoma	305
	Pancreatic adenocarcinoma	178
	Pheochromocytoma and Paraganglioma	179
	Prostate adenocarcinoma	497
	Rectum adenocarcinoma	94
	Sarcoma	259
	Skin Cutaneous Melanoma	103
	Stomach adenocarcinoma	415
	Testicular Germ Cell Tumors	150
	Thyroid carcinoma	505
	Thymoma	120
	Uterine Corpus Endometrial Carcinoma	176
	Uterine Carcinosarcoma	57
	Uveal Melanoma	80

## Sheet: Supplementary Table 3
Supplementary Table 3. Summary of data sets included in intercellular hypoxia score comparison
Accession	Cancer Types	Samples (N)	Cell numbers (N)	Stage	Treatment	Sequencing platform
GSE142213	AEL	2	3994	Primary	None	10X Genomics
GSE132509	ALL	11	37936	Primary	None	10X Genomics
GSE116256	AML	21	38348	Primary	None	Smart-seq2
GSE123813	BCC	11	52884	Metastatic	Immunotherapy	10X Genomics
GSE136206	BRCA	/	27532	Primary	Immunotherapy	10X Genomics
GSE143423	BRCA	1	4375	Metastatic	None	10X Genomics
SRP114962	BRCA	8	2472	Primary	Chemotherapy	SNRS
GSE125449	CHOL	10	5761	Primary	Immunotherapy	10x Genomics
GSE146771	CRC	10	10468	Primary	None	Smart-seq2
GSE102130	Glioma	6	3321	Primary	None	Smart-seq2
GSE103224	Glioma	8	17185	Primary	None	Microwell
GSE131928	Glioma	9	13553	Primary	None	10x Genomics
GSE131928	Glioma	28	7930	Primary	None	Smart-seq2
GSE138794	Glioma	9	18458	Primary	None	10x Genomics
GSE139448	Glioma	3	12152	Primary	None	10x Genomics
GSE141982	Glioma	2	5263	Primary	None	10x Genomics
GSE148842	Glioma	7	111397	Primary	None	Microwell
GSE103322	HNSC	18	5902	Primary	None	Smart-seq2
GSE125449	LIHC	9	3834	Primary	Immunotherapy	10x Genomics
GSE117988	MCC	1	10134	Metastatic	Immunotherapy	10x Genomics
GSE118056	MCC	1	11024	Primary	Immunotherapy	10x Genomics
GSE117156	MM	14	24918	Primary	Targeted therapy	MARS-seq
GSE141299	MM	7	16840	Primary	None	10x Genomics
GSE140312	NET	1	3158	Pri, Meta	None	10x Genomics
EMTAB6149	NSCLC	5	40218	Primary	None	10x Genomics
GSE117570	NSCLC	4	11453	Primary	None	10x Genomics
GSE127465	NSCLC	7	31179	Primary	None	Smart-seq2
GSE143423	NSCLC	3	12193	Metastatic	None	10x Genomics
GSE118828	OV	9	1909	Pri, Meta	None	Smart-seq2
CRA001160	PAAD	35	57443	Primary	None	10x Genomics
GSE111672	PAAD	3	6122	Primary	None	inDrop
GSE115978	SKCM	31	7186	Pri, Meta	Immunotherapy	Smart-seq2
GSE72056	SKCM	19	4645	Metastatic	None	Smart-seq2
GSE134520	STAD	13	41554	Primary	None	10x Genomics
GSE139829	UVM	11	103703	Pri, Meta	None	10x Genomics

## Sheet: Supplementary Table 4
Supplementary Table 4. The clinical information of ICB treatment patients
Accession	Cancer Types	Samples (N)	OS	Response	Treatment
GSE78220	SKCM	28	Alive (16) Dead (12)	PR (10) CR (5) PD (13)	anti-PD1
GSE91061	SKCM	98	Alive (38) Dead (60)	PRCR (20) PD (44) SD (34)	anti-PD1
IMvigor210	Bladder cancer	348	Alive (116) Dead (232)	PR (43) CR (25) PD(167) SD (63) NE (50)	anti-PD-L1
